# Supplementary material for: Dietary and Sexual Correlates of Gut Microbiota in the Japanese Gecko, Gekko japonicus (Schlegel, 1836)
Source: Animals (Basel). 2023 Apr 16;13(8):1365. doi: 10.3390/ani13081365 (PMC10134999; doi:10.3390/ani13081365)
Supplement: Supplementary file 1 [file animals-13-01365-s001.zip]

Archive with 1 entries (1 files):
- animals-2285250-supplementary.pdf
